# Supplementary material for: Integrated Genome-Wide Analysis of MicroRNA Expression Quantitative Trait Loci in Pig Longissimus Dorsi Muscle
Source: Front Genet. 2021 Mar 30;12:644091. doi: 10.3389/fgene.2021.644091 (PMC8042294; doi:10.3389/fgene.2021.644091)
Supplement: Supplementary file 3 [file Data_Sheet_1.xlsx]

## Sheet: Table S1
Table S1. Significant miRNA-SNP Associations (FDR < 0.05)
miRNA	miRNA Chr	miRNA Start (bp)	miRNA End (bp)	miRNA Midpoint (bp)	Strand	miRBase ID	SNP	SNP Chr	SNP Pos. (bp)	SNP Effecta	p-value	q-value
ssc-let-7d-5p	3	43468501	43468596	43468548	+	MI0022120	MARC0027291	15	121872813	-	1.14945e-06	0.020859
ssc-let-7d-5p	3	43468501	43468596	43468548	+	MI0022120	MARC0093624	15	122218534	-	3.09459e-07	0.0112315
ssc-let-7g	13	34406135	34406222	34406178	-	MI0013087	MARC0027291	15	121872813	-	2.68714e-06	0.0487635
ssc-let-7g	13	34406135	34406222	34406178	-	MI0013087	MARC0093624	15	122218534	-	1.64342e-07	0.00596463
ssc-miR-128	15	16273557	16273638	16273598	-	MI0002451	ALGA0023517	4	15332045	+	1.20498e-06	0.0437335
ssc-miR-1306-3p	14	51473918	51473997	51473958	+	MI0013148	H3GA0034702	12	52402985	+	1.68972e-07	0.00613266
ssc-miR-140-5p	6	17077517	17077610	17077564	-	MI0002437	ASGA0017748	4	7188213	-	1.14643e-06	0.0138695
ssc-miR-140-5p	6	17077517	17077610	17077564	-	MI0002437	ASGA0104343	6	16583301	-	2.3698e-08	0.000430048
ssc-miR-140-5p	6	17077517	17077610	17077564	-	MI0002437	ALGA0117081	6	16973006	-	1.25384e-08	0.000430048
ssc-miR-1468	X	50337088	50337170	50337129	-	MI0022160	MARC0093624	15	122218534	-	5.55677e-07	0.0201677
ssc-miR-184	7	48345017	48345099	48345058	+	MI0002421	DBWU0000430	3	9463123	-	4.56289e-05	0.0414013
ssc-miR-184	7	48345017	48345099	48345058	+	MI0002421	ASGA0016793	3	126505748	+	4.81216e-05	0.0415839
ssc-miR-184	7	48345017	48345099	48345058	+	MI0002421	M1GA0026172	6	169927307	+	1.29611e-05	0.0142548
ssc-miR-184	7	48345017	48345099	48345058	+	MI0002421	ASGA0033449	7	43560865	-	4.73474e-05	0.0415839
ssc-miR-184	7	48345017	48345099	48345058	+	MI0002421	ALGA0045948	7	46313002	+	7.0734e-07	0.00128361
ssc-miR-184	7	48345017	48345099	48345058	+	MI0002421	MARC0058228	7	46644924	+	1.2444e-06	0.00215067
ssc-miR-184	7	48345017	48345099	48345058	+	MI0002421	ALGA0046005	7	46992038	+	3.60644e-05	0.0335621
ssc-miR-184	7	48345017	48345099	48345058	+	MI0002421	ALGA0041512	7	47324213	+	6.61743e-08	0.000133429
ssc-miR-184	7	48345017	48345099	48345058	+	MI0002421	MARC0035819	7	48310091	+	5.33966e-06	0.00692134
ssc-miR-184	7	48345017	48345099	48345058	+	MI0002421	ASGA0033771	7	48331185	+	3.11277e-05	0.0297302
ssc-miR-184	7	48345017	48345099	48345058	+	MI0002421	ALGA0041952	7	50340666	+	3.85016e-11	1.99625e-07
ssc-miR-184	7	48345017	48345099	48345058	+	MI0002421	M1GA0010398	7	50479395	+	3.85016e-11	1.99625e-07
ssc-miR-184	7	48345017	48345099	48345058	+	MI0002421	M1GA0010399	7	50516626	+	4.79336e-10	1.53412e-06
ssc-miR-184	7	48345017	48345099	48345058	+	MI0002421	ALGA0041972	7	50544954	+	3.85016e-11	1.99625e-07
ssc-miR-184	7	48345017	48345099	48345058	+	MI0002421	ALGA0041977	7	50570021	-	1.03635e-08	2.50755e-05
ssc-miR-184	7	48345017	48345099	48345058	+	MI0002421	ASGA0034043	7	50619625	+	1.31899e-10	4.78715e-07
ssc-miR-184	7	48345017	48345099	48345058	+	MI0002421	ALGA0041993	7	50682389	+	3.85016e-11	1.99625e-07
ssc-miR-184	7	48345017	48345099	48345058	+	MI0002421	ASGA0034057	7	50959933	-	3.85016e-11	1.99625e-07
ssc-miR-184	7	48345017	48345099	48345058	+	MI0002421	H3GA0021767	7	50996708	+	3.85016e-11	1.99625e-07
ssc-miR-184	7	48345017	48345099	48345058	+	MI0002421	DIAS0000025	7	51034119	+	3.85016e-11	1.99625e-07
ssc-miR-184	7	48345017	48345099	48345058	+	MI0002421	M1GA0010406	7	51308241	+	6.15206e-11	2.48092e-07
ssc-miR-184	7	48345017	48345099	48345058	+	MI0002421	ASGA0034088	7	51328974	-	5.67726e-09	1.47179e-05
ssc-miR-184	7	48345017	48345099	48345058	+	MI0002421	H3GA0021787	7	51376033	-	6.15206e-11	2.48092e-07
ssc-miR-184	7	48345017	48345099	48345058	+	MI0002421	MARC0064906	7	51481014	+	5.495e-10	1.53412e-06
ssc-miR-184	7	48345017	48345099	48345058	+	MI0002421	ASGA0034108	7	51610273	+	5.495e-10	1.53412e-06
ssc-miR-184	7	48345017	48345099	48345058	+	MI0002421	H3GA0021793	7	51631305	+	2.94529e-08	6.68102e-05
ssc-miR-184	7	48345017	48345099	48345058	+	MI0002421	MARC0040683	7	52151659	+	3.12817e-06	0.00436668
ssc-miR-184	7	48345017	48345099	48345058	+	MI0002421	H3GA0021824	7	52220781	+	2.4286e-06	0.00367265
ssc-miR-184	7	48345017	48345099	48345058	+	MI0002421	ALGA0042130	7	53127219	-	5.31373e-06	0.00692134
ssc-miR-184	7	48345017	48345099	48345058	+	MI0002421	ALGA0042327	7	60756181	+	1.57718e-05	0.0163549
ssc-miR-184	7	48345017	48345099	48345058	+	MI0002421	ALGA0042329	7	60891731	+	1.57718e-05	0.0163549
ssc-miR-184	7	48345017	48345099	48345058	+	MI0002421	ASGA0034316	7	61028364	+	5.67882e-05	0.0435501
ssc-miR-184	7	48345017	48345099	48345058	+	MI0002421	DRGA0007705	7	61127162	+	5.78916e-08	0.000123595
ssc-miR-184	7	48345017	48345099	48345058	+	MI0002421	ALGA0042336	7	61141099	+	2.25062e-06	0.00355147
ssc-miR-184	7	48345017	48345099	48345058	+	MI0002421	ALGA0042337	7	61170829	-	2.25062e-06	0.00355147
ssc-miR-184	7	48345017	48345099	48345058	+	MI0002421	ASGA0034433	7	67048149	-	2.82682e-06	0.00410387
ssc-miR-184	7	48345017	48345099	48345058	+	MI0002421	INRA0026398	7	68110112	-	1.25136e-05	0.0141928
ssc-miR-184	7	48345017	48345099	48345058	+	MI0002421	ASGA0034445	7	68130280	+	1.25136e-05	0.0141928
ssc-miR-184	7	48345017	48345099	48345058	+	MI0002421	ASGA0034452	7	68167119	-	3.96287e-07	0.000756992
ssc-miR-184	7	48345017	48345099	48345058	+	MI0002421	H3GA0022038	7	68213063	+	2.10473e-05	0.0206456
ssc-miR-184	7	48345017	48345099	48345058	+	MI0002421	DIAS0000140	7	68247565	-	9.07223e-06	0.0113541
ssc-miR-184	7	48345017	48345099	48345058	+	MI0002421	ASGA0034456	7	68344394	-	2.10473e-05	0.0206456
ssc-miR-184	7	48345017	48345099	48345058	+	MI0002421	ASGA0034457	7	68408727	-	1.25136e-05	0.0141928
ssc-miR-184	7	48345017	48345099	48345058	+	MI0002421	INRA0027174	7	86424285	-	5.87964e-05	0.0435501
ssc-miR-184	7	48345017	48345099	48345058	+	MI0002421	H3GA0022313	7	86550623	-	5.87964e-05	0.0435501
ssc-miR-184	7	48345017	48345099	48345058	+	MI0002421	ALGA0043310	7	86594794	-	5.87964e-05	0.0435501
ssc-miR-184	7	48345017	48345099	48345058	+	MI0002421	ALGA0043295	7	86746286	+	5.87964e-05	0.0435501
ssc-miR-184	7	48345017	48345099	48345058	+	MI0002421	MARC0089086	7	86773430	+	5.87964e-05	0.0435501
ssc-miR-184	7	48345017	48345099	48345058	+	MI0002421	ALGA0043292	7	86790528	-	5.87964e-05	0.0435501
ssc-miR-190b	4	95540606	95540688	95540647	+	MI0017988	ALGA0026452	4	87026192	-	4.68421e-07	0.0170009
ssc-miR-190b	4	95540606	95540688	95540647	+	MI0017988	WUR10000071	4	99352258	+	3.91215e-06	0.0354969
ssc-miR-190b	4	95540606	95540688	95540647	+	MI0017988	MARC0043292	4	99522059	-	3.91215e-06	0.0354969
ssc-miR-190b	4	95540606	95540688	95540647	+	MI0017988	ALGA0027398	4	101458668	+	3.16422e-06	0.0354969
ssc-miR-345-3p	7	121193716	121193799	121193758	+	MI0013117	H3GA0052416	15	121806256	-	1.71113e-06	0.0359395
ssc-miR-345-3p	7	121193716	121193799	121193758	+	MI0013117	MARC0027291	15	121872813	+	1.98047e-06	0.0359395
ssc-miR-429	6	63491921	63492001	63491961	+	MI0017991	ALGA0035224	6	42970844	-	1.72268e-06	0.000762477
ssc-miR-429	6	63491921	63492001	63491961	+	MI0017991	H3GA0054921	6	44059341	-	1.12477e-08	1.2757e-05
ssc-miR-429	6	63491921	63492001	63491961	+	MI0017991	MARC0039619	6	44759890	+	8.44648e-08	6.3866e-05
ssc-miR-429	6	63491921	63492001	63491961	+	MI0017991	ALGA0110714	6	47001652	-	9.48986e-08	6.8885e-05
ssc-miR-429	6	63491921	63492001	63491961	+	MI0017991	MARC0029756	6	47444962	+	1.50598e-06	0.000674789
ssc-miR-429	6	63491921	63492001	63491961	+	MI0017991	DIAS0000991	6	49817645	+	8.44648e-08	6.3866e-05
ssc-miR-429	6	63491921	63492001	63491961	+	MI0017991	MARC0094560	6	49883373	-	9.48986e-08	6.8885e-05
ssc-miR-429	6	63491921	63492001	63491961	+	MI0017991	MARC0070998	6	50602824	+	1.23493e-08	1.3582e-05
ssc-miR-429	6	63491921	63492001	63491961	+	MI0017991	ALGA0100920	6	50604798	-	9.20885e-09	1.07815e-05
ssc-miR-429	6	63491921	63492001	63491961	+	MI0017991	MARC0027286	6	50902184	-	9.20885e-09	1.07815e-05
ssc-miR-429	6	63491921	63492001	63491961	+	MI0017991	ALGA0114446	6	51038832	+	9.20885e-09	1.07815e-05
ssc-miR-429	6	63491921	63492001	63491961	+	MI0017991	ALGA0114125	6	51094497	+	8.44648e-08	6.3866e-05
ssc-miR-429	6	63491921	63492001	63491961	+	MI0017991	ALGA0035299	6	51427663	+	8.44648e-08	6.3866e-05
ssc-miR-429	6	63491921	63492001	63491961	+	MI0017991	M1GA0008519	6	51439243	+	8.44648e-08	6.3866e-05
ssc-miR-429	6	63491921	63492001	63491961	+	MI0017991	H3GA0017980	6	56221493	+	4.49604e-09	5.82783e-06
ssc-miR-429	6	63491921	63492001	63491961	+	MI0017991	ALGA0035355	6	56360299	+	3.58662e-08	3.09935e-05
ssc-miR-429	6	63491921	63492001	63491961	+	MI0017991	INRA0021527	6	56427227	+	3.58662e-08	3.09935e-05
ssc-miR-429	6	63491921	63492001	63491961	+	MI0017991	ALGA0035365	6	58817365	+	4.49604e-09	5.82783e-06
ssc-miR-429	6	63491921	63492001	63491961	+	MI0017991	ASGA0083191	6	58819012	+	4.49604e-09	5.82783e-06
ssc-miR-429	6	63491921	63492001	63491961	+	MI0017991	M1GA0008559	6	58871156	+	4.49604e-09	5.82783e-06
ssc-miR-429	6	63491921	63492001	63491961	+	MI0017991	ALGA0035387	6	59042429	+	4.49604e-09	5.82783e-06
ssc-miR-429	6	63491921	63492001	63491961	+	MI0017991	ASGA0028271	6	59068025	+	3.70247e-08	3.12506e-05
ssc-miR-429	6	63491921	63492001	63491961	+	MI0017991	ALGA0035381	6	59101126	+	2.54493e-08	2.30914e-05
ssc-miR-429	6	63491921	63492001	63491961	+	MI0017991	M1GA0008562	6	59150980	-	2.89769e-09	5.35281e-06
ssc-miR-429	6	63491921	63492001	63491961	+	MI0017991	ASGA0090044	6	59865226	-	3.39215e-09	5.35281e-06
ssc-miR-429	6	63491921	63492001	63491961	+	MI0017991	MARC0001121	6	60112015	-	3.39215e-09	5.35281e-06
ssc-miR-429	6	63491921	63492001	63491961	+	MI0017991	MARC0082369	6	60282797	+	2.89769e-09	5.35281e-06
ssc-miR-429	6	63491921	63492001	63491961	+	MI0017991	ALGA0115003	6	60492855	-	2.25643e-07	0.000146241
ssc-miR-429	6	63491921	63492001	63491961	+	MI0017991	M1GA0024345	6	60578567	+	2.19659e-08	2.15468e-05
ssc-miR-429	6	63491921	63492001	63491961	+	MI0017991	ASGA0103261	6	60650460	-	2.25643e-07	0.000146241
ssc-miR-429	6	63491921	63492001	63491961	+	MI0017991	ALGA0117083	6	60714725	+	2.25643e-07	0.000146241
ssc-miR-429	6	63491921	63492001	63491961	+	MI0017991	ALGA0118145	6	60876263	-	2.89769e-09	5.35281e-06
ssc-miR-429	6	63491921	63492001	63491961	+	MI0017991	MARC0018157	6	60966969	+	2.89769e-09	5.35281e-06
ssc-miR-429	6	63491921	63492001	63491961	+	MI0017991	MARC0011569	6	61261671	-	2.19659e-08	2.15468e-05
ssc-miR-429	6	63491921	63492001	63491961	+	MI0017991	M1GA0024787	6	61401730	+	2.89769e-09	5.35281e-06
ssc-miR-429	6	63491921	63492001	63491961	+	MI0017991	ALGA0106537	6	61410450	+	2.89769e-09	5.35281e-06
ssc-miR-429	6	63491921	63492001	63491961	+	MI0017991	ASGA0094554	6	61761131	-	2.89769e-09	5.35281e-06
ssc-miR-429	6	63491921	63492001	63491961	+	MI0017991	ASGA0030400	6	62121278	-	2.54493e-08	2.30914e-05
ssc-miR-429	6	63491921	63492001	63491961	+	MI0017991	M1GA0009140	6	62190493	-	2.89769e-09	5.35281e-06
ssc-miR-429	6	63491921	63492001	63491961	+	MI0017991	ASGA0030401	6	62235659	-	2.89769e-09	5.35281e-06
ssc-miR-429	6	63491921	63492001	63491961	+	MI0017991	H3GA0019376	6	62281315	+	1.49111e-07	0.00010211
ssc-miR-429	6	63491921	63492001	63491961	+	MI0017991	MARC0020138	6	62350290	-	2.89769e-09	5.35281e-06
ssc-miR-429	6	63491921	63492001	63491961	+	MI0017991	MARC0011716	6	62509658	-	2.89769e-09	5.35281e-06
ssc-miR-429	6	63491921	63492001	63491961	+	MI0017991	H3GA0056560	6	63336711	+	2.89769e-09	5.35281e-06
ssc-miR-429	6	63491921	63492001	63491961	+	MI0017991	ALGA0123831	6	63399677	+	2.54493e-08	2.30914e-05
ssc-miR-429	6	63491921	63492001	63491961	+	MI0017991	M1GA0026195	6	63470629	-	2.89769e-09	5.35281e-06
ssc-miR-429	6	63491921	63492001	63491961	+	MI0017991	MARC0048569	6	63566418	-	2.89769e-09	5.35281e-06
ssc-miR-429	6	63491921	63492001	63491961	+	MI0017991	M1GA0025298	6	63567557	-	2.89769e-09	5.35281e-06
ssc-miR-429	6	63491921	63492001	63491961	+	MI0017991	ASGA0095121	6	63596920	-	2.89769e-09	5.35281e-06
ssc-miR-429	6	63491921	63492001	63491961	+	MI0017991	ALGA0118516	6	63743210	+	2.20453e-09	5.35281e-06
ssc-miR-429	6	63491921	63492001	63491961	+	MI0017991	ALGA0106326	6	64407960	-	2.20453e-09	5.35281e-06
ssc-miR-429	6	63491921	63492001	63491961	+	MI0017991	ASGA0082593	6	64432983	-	3.39215e-09	5.35281e-06
ssc-miR-429	6	63491921	63492001	63491961	+	MI0017991	MARC0016324	6	64629304	-	2.13682e-08	2.15468e-05
ssc-miR-429	6	63491921	63492001	63491961	+	MI0017991	ALGA0102896	6	64783619	+	1.83734e-08	1.96131e-05
ssc-miR-429	6	63491921	63492001	63491961	+	MI0017991	MARC0030882	6	64904540	-	3.31701e-09	5.35281e-06
ssc-miR-429	6	63491921	63492001	63491961	+	MI0017991	H3GA0053081	6	64982199	+	5.76383e-07	0.000307636
ssc-miR-429	6	63491921	63492001	63491961	+	MI0017991	H3GA0052563	6	65034185	+	5.76383e-07	0.000307636
ssc-miR-429	6	63491921	63492001	63491961	+	MI0017991	ALGA0120293	6	65164411	+	2.83959e-06	0.00117114
ssc-miR-429	6	63491921	63492001	63491961	+	MI0017991	H3GA0054032	6	65189989	-	2.33179e-09	5.35281e-06
ssc-miR-429	6	63491921	63492001	63491961	+	MI0017991	MARC0054213	6	65230892	-	2.99642e-07	0.000169925
ssc-miR-429	6	63491921	63492001	63491961	+	MI0017991	ALGA0119347	6	65350175	+	2.83959e-06	0.00117114
ssc-miR-429	6	63491921	63492001	63491961	+	MI0017991	ASGA0103561	6	65388863	+	7.09167e-07	0.000352582
ssc-miR-429	6	63491921	63492001	63491961	+	MI0017991	ALGA0112499	6	65440909	+	7.09167e-07	0.000352582
ssc-miR-429	6	63491921	63492001	63491961	+	MI0017991	ALGA0118319	6	65464862	+	1.40322e-06	0.000636607
ssc-miR-429	6	63491921	63492001	63491961	+	MI0017991	ASGA0083587	6	65466320	+	7.09167e-07	0.000352582
ssc-miR-429	6	63491921	63492001	63491961	+	MI0017991	ASGA0106067	6	65483240	+	1.40322e-06	0.000636607
ssc-miR-429	6	63491921	63492001	63491961	+	MI0017991	H3GA0056767	6	65483397	-	1.40322e-06	0.000636607
ssc-miR-429	6	63491921	63492001	63491961	+	MI0017991	ALGA0105608	6	65491229	-	1.40322e-06	0.000636607
ssc-miR-429	6	63491921	63492001	63491961	+	MI0017991	ASGA0083172	6	65514681	+	1.40322e-06	0.000636607
ssc-miR-429	6	63491921	63492001	63491961	+	MI0017991	ALGA0119904	6	65523948	+	6.1619e-06	0.00251281
ssc-miR-429	6	63491921	63492001	63491961	+	MI0017991	ASGA0099318	6	65527502	-	7.09167e-07	0.000352582
ssc-miR-429	6	63491921	63492001	63491961	+	MI0017991	MARC0078128	6	65628375	+	7.09167e-07	0.000352582
ssc-miR-429	6	63491921	63492001	63491961	+	MI0017991	ALGA0119054	6	65721779	+	4.40729e-07	0.000246089
ssc-miR-429	6	63491921	63492001	63491961	+	MI0017991	ASGA0103330	6	65775703	-	2.78522e-06	0.00117114
ssc-miR-429	6	63491921	63492001	63491961	+	MI0017991	ASGA0085124	6	66003236	+	2.56447e-07	0.000147738
ssc-miR-429	6	63491921	63492001	63491961	+	MI0017991	H3GA0056749	6	66019963	+	2.52818e-06	0.0010795
ssc-miR-429	6	63491921	63492001	63491961	+	MI0017991	H3GA0056817	6	66029921	+	2.56447e-07	0.000147738
ssc-miR-429	6	63491921	63492001	63491961	+	MI0017991	ALGA0118773	6	66046060	-	2.52818e-06	0.0010795
ssc-miR-429	6	63491921	63492001	63491961	+	MI0017991	ALGA0117348	6	66068747	+	2.56447e-07	0.000147738
ssc-miR-429	6	63491921	63492001	63491961	+	MI0017991	MARC0082219	6	66083353	-	2.56447e-07	0.000147738
ssc-miR-429	6	63491921	63492001	63491961	+	MI0017991	ALGA0110424	6	66139476	+	2.07182e-06	0.000905958
ssc-miR-429	6	63491921	63492001	63491961	+	MI0017991	ASGA0101898	6	66231991	+	2.56447e-07	0.000147738
ssc-miR-429	6	63491921	63492001	63491961	+	MI0017991	ALGA0124340	6	66250398	-	5.47467e-07	0.000301057
ssc-miR-429	6	63491921	63492001	63491961	+	MI0017991	ASGA0084610	6	66270118	+	2.56447e-07	0.000147738
ssc-miR-429	6	63491921	63492001	63491961	+	MI0017991	MARC0086195	6	66365094	-	2.56447e-07	0.000147738
ssc-miR-429	6	63491921	63492001	63491961	+	MI0017991	ASGA0090386	6	66427942	+	1.16517e-06	0.000563848
ssc-miR-429	6	63491921	63492001	63491961	+	MI0017991	ASGA0102561	6	66465907	+	1.16517e-06	0.000563848
ssc-miR-429	6	63491921	63492001	63491961	+	MI0017991	ALGA0113112	6	66475413	-	1.0899e-07	7.60711e-05
ssc-miR-429	6	63491921	63492001	63491961	+	MI0017991	CASI0010084	6	66551434	-	1.0899e-07	7.60711e-05
ssc-miR-429	6	63491921	63492001	63491961	+	MI0017991	ALGA0116892	6	66565303	-	2.31437e-05	0.00933309
ssc-miR-429	6	63491921	63492001	63491961	+	MI0017991	ALGA0046283	8	7171284	+	7.77683e-05	0.0310168
ssc-miR-6782-3p	NA	NA	NA	NA	NA	MI0031620	H3GA0029481	10	18022870	-	4.03073e-06	0.0365729
ssc-miR-6782-3p	NA	NA	NA	NA	NA	MI0031620	ASGA0094215	10	24869696	+	8.53251e-09	0.000154839
ssc-miR-6782-3p	NA	NA	NA	NA	NA	MI0031620	DIAS0000707	10	24871779	-	8.53251e-09	0.000154839
ssc-miR-6782-3p	NA	NA	NA	NA	NA	MI0031620	H3GA0029745	10	27772995	-	4.18146e-07	0.00505873
ssc-miR-7135-3p	3	28371952	28372010	28371981	-	MI0023568	MARC0056802	3	27716152	-	4.52323e-06	0.0117262
ssc-miR-7135-3p	3	28371952	28372010	28371981	-	MI0023568	ALGA0018202	3	27736387	-	4.52323e-06	0.0117262
ssc-miR-7135-3p	3	28371952	28372010	28371981	-	MI0023568	ASGA0014022	3	27807709	-	4.52323e-06	0.0117262
ssc-miR-7135-3p	3	28371952	28372010	28371981	-	MI0023568	MARC0053267	3	27835061	-	4.52323e-06	0.0117262
ssc-miR-7135-3p	3	28371952	28372010	28371981	-	MI0023568	ALGA0018214	3	28019398	+	4.52323e-06	0.0117262
ssc-miR-7135-3p	3	28371952	28372010	28371981	-	MI0023568	ALGA0018219	3	28031790	+	4.52323e-06	0.0117262
ssc-miR-7135-3p	3	28371952	28372010	28371981	-	MI0023568	ALGA0124243	3	28124409	-	4.52323e-06	0.0117262
ssc-miR-7135-3p	3	28371952	28372010	28371981	-	MI0023568	ALGA0112651	3	28146561	-	4.52323e-06	0.0117262
ssc-miR-7135-3p	3	28371952	28372010	28371981	-	MI0023568	ASGA0090944	3	28174646	+	4.52323e-06	0.0117262
ssc-miR-7135-3p	3	28371952	28372010	28371981	-	MI0023568	ASGA0097769	3	28185290	-	4.52323e-06	0.0117262
ssc-miR-7135-3p	3	28371952	28372010	28371981	-	MI0023568	ALGA0106253	3	28289865	-	4.52323e-06	0.0117262
ssc-miR-7135-3p	3	28371952	28372010	28371981	-	MI0023568	ALGA0106252	3	28289892	+	4.52323e-06	0.0117262
ssc-miR-7135-3p	3	28371952	28372010	28371981	-	MI0023568	ALGA0124095	3	28388183	-	2.90576e-06	0.0117262
ssc-miR-7135-3p	3	28371952	28372010	28371981	-	MI0023568	MARC0014155	3	28421002	-	2.90576e-06	0.0117262
ssc-miR-874	2	139660118	139660201	139660160	-	MI0022157	ALGA0015746	2	127788285	+	1.4671e-07	0.000140124
ssc-miR-874	2	139660118	139660201	139660160	-	MI0022157	ASGA0011772	2	128014156	-	2.00548e-05	0.00898602
ssc-miR-874	2	139660118	139660201	139660160	-	MI0022157	ASGA0106018	2	128812713	-	0.000140775	0.045215
ssc-miR-874	2	139660118	139660201	139660160	-	MI0022157	ASGA0011900	2	130385972	-	0.000115956	0.0387205
ssc-miR-874	2	139660118	139660201	139660160	-	MI0022157	ALGA0123643	2	130538001	+	8.93173e-05	0.0308732
ssc-miR-874	2	139660118	139660201	139660160	-	MI0022157	DRGA0003595	2	131040726	+	0.000150449	0.0478981
ssc-miR-874	2	139660118	139660201	139660160	-	MI0022157	H3GA0007722	2	132436304	+	2.33439e-06	0.00166126
ssc-miR-874	2	139660118	139660201	139660160	-	MI0022157	ALGA0016062	2	132579889	+	6.62322e-06	0.00358781
ssc-miR-874	2	139660118	139660201	139660160	-	MI0022157	DRGA0003644	2	132906083	-	0.000127914	0.0414511
ssc-miR-874	2	139660118	139660201	139660160	-	MI0022157	ASGA0012041	2	132970277	-	0.000116287	0.0387205
ssc-miR-874	2	139660118	139660201	139660160	-	MI0022157	ALGA0016212	2	134598604	+	4.56797e-05	0.0176372
ssc-miR-874	2	139660118	139660201	139660160	-	MI0022157	ALGA0016219	2	134635088	+	8.52609e-05	0.0297544
ssc-miR-874	2	139660118	139660201	139660160	-	MI0022157	ALGA0016220	2	134646977	-	4.56797e-05	0.0176372
ssc-miR-874	2	139660118	139660201	139660160	-	MI0022157	ALGA0117249	2	135393134	-	1.27949e-05	0.00618712
ssc-miR-874	2	139660118	139660201	139660160	-	MI0022157	ASGA0097135	2	137670952	+	8.0221e-05	0.0282674
ssc-miR-874	2	139660118	139660201	139660160	-	MI0022157	H3GA0007982	2	137818944	-	7.46849e-05	0.0268378
ssc-miR-874	2	139660118	139660201	139660160	-	MI0022157	ALGA0105825	2	137978736	-	8.01458e-05	0.0282674
ssc-miR-874	2	139660118	139660201	139660160	-	MI0022157	ASGA0092262	2	137983895	-	6.13874e-06	0.00340915
ssc-miR-874	2	139660118	139660201	139660160	-	MI0022157	ALGA0016525	2	138499139	-	0.000123476	0.0403732
ssc-miR-874	2	139660118	139660201	139660160	-	MI0022157	ALGA0016512	2	138611465	-	1.48406e-05	0.00698332
ssc-miR-874	2	139660118	139660201	139660160	-	MI0022157	MARC0109723	2	138802466	-	1.67269e-05	0.00768463
ssc-miR-874	2	139660118	139660201	139660160	-	MI0022157	ALGA0113220	2	138871706	+	9.20598e-06	0.00484234
ssc-miR-874	2	139660118	139660201	139660160	-	MI0022157	ALGA0119486	2	139019678	+	6.75408e-06	0.00360489
ssc-miR-874	2	139660118	139660201	139660160	-	MI0022157	MARC0015373	2	139089803	-	1.07481e-05	0.0053437
ssc-miR-874	2	139660118	139660201	139660160	-	MI0022157	ASGA0096478	2	139263695	-	2.63361e-07	0.000222289
ssc-miR-874	2	139660118	139660201	139660160	-	MI0022157	MARC0057925	2	139333678	-	2.63361e-07	0.000222289
ssc-miR-874	2	139660118	139660201	139660160	-	MI0022157	ASGA0103938	2	139348004	-	1.35197e-06	0.00104401
ssc-miR-874	2	139660118	139660201	139660160	-	MI0022157	H3GA0054288	2	139360036	-	2.33875e-07	0.000207031
ssc-miR-874	2	139660118	139660201	139660160	-	MI0022157	H3GA0008017	2	139589380	-	5.1115e-06	0.00309195
ssc-miR-874	2	139660118	139660201	139660160	-	MI0022157	ALGA0107974	2	139630262	+	1.08016e-09	2.80025e-06
ssc-miR-874	2	139660118	139660201	139660160	-	MI0022157	ASGA0082084	2	139648087	+	2.62639e-09	5.95765e-06
ssc-miR-874	2	139660118	139660201	139660160	-	MI0022157	ASGA0083935	2	139652871	+	1.07924e-09	2.80025e-06
ssc-miR-874	2	139660118	139660201	139660160	-	MI0022157	ALGA0016550	2	139741258	+	7.91463e-14	2.87254e-09
ssc-miR-874	2	139660118	139660201	139660160	-	MI0022157	MARC0057570	2	139905277	-	7.2311e-13	4.81643e-09
ssc-miR-874	2	139660118	139660201	139660160	-	MI0022157	ALGA0114418	2	140095053	-	4.65515e-13	4.81643e-09
ssc-miR-874	2	139660118	139660201	139660160	-	MI0022157	DIAS0001406	2	140185741	-	7.96236e-13	4.81643e-09
ssc-miR-874	2	139660118	139660201	139660160	-	MI0022157	DIAS0004466	2	140186587	+	7.96236e-13	4.81643e-09
ssc-miR-874	2	139660118	139660201	139660160	-	MI0022157	DIAS0000702	2	140205800	-	4.79513e-05	0.0179417
ssc-miR-874	2	139660118	139660201	139660160	-	MI0022157	MARC0035418	2	140212006	+	7.96236e-13	4.81643e-09
ssc-miR-874	2	139660118	139660201	139660160	-	MI0022157	DIAS0000550	2	140264977	-	1.95568e-09	4.73197e-06
ssc-miR-874	2	139660118	139660201	139660160	-	MI0022157	ASGA0012482	2	140439663	-	7.75539e-12	2.94352e-08
ssc-miR-874	2	139660118	139660201	139660160	-	MI0022157	ASGA0012477	2	140461869	-	9.34114e-12	2.94352e-08
ssc-miR-874	2	139660118	139660201	139660160	-	MI0022157	ASGA0012490	2	140583599	+	9.80727e-06	0.00501331
ssc-miR-874	2	139660118	139660201	139660160	-	MI0022157	ALGA0016578	2	140628503	-	9.73224e-12	2.94352e-08
ssc-miR-874	2	139660118	139660201	139660160	-	MI0022157	ALGA0016592	2	140747609	+	1.29666e-12	5.88262e-09
ssc-miR-874	2	139660118	139660201	139660160	-	MI0022157	H3GA0008030	2	140815761	-	9.73224e-12	2.94352e-08
ssc-miR-874	2	139660118	139660201	139660160	-	MI0022157	MARC0105379	2	140865388	+	1.29666e-12	5.88262e-09
ssc-miR-874	2	139660118	139660201	139660160	-	MI0022157	DBWU0000054	2	140868878	-	9.73277e-06	0.00501331
ssc-miR-874	2	139660118	139660201	139660160	-	MI0022157	MARC0087200	2	140902143	-	0.000154867	0.0488762
ssc-miR-874	2	139660118	139660201	139660160	-	MI0022157	MARC0088815	2	141089279	-	0.000157212	0.0491883
ssc-miR-874	2	139660118	139660201	139660160	-	MI0022157	ALGA0118922	2	141103138	+	1.10098e-08	1.6803e-05
ssc-miR-874	2	139660118	139660201	139660160	-	MI0022157	M1GA0025140	2	141355736	+	1.94037e-08	2.81695e-05
ssc-miR-874	2	139660118	139660201	139660160	-	MI0022157	ALGA0116887	2	141679643	-	4.49789e-05	0.0176372
ssc-miR-874	2	139660118	139660201	139660160	-	MI0022157	ASGA0092829	2	142671797	+	0.000108482	0.0371439
ssc-miR-874	2	139660118	139660201	139660160	-	MI0022157	MARC0022138	2	142674548	+	2.76722e-05	0.0116783
ssc-miR-874	2	139660118	139660201	139660160	-	MI0022157	ASGA0089640	2	142675693	+	6.19948e-06	0.00340915
ssc-miR-874	2	139660118	139660201	139660160	-	MI0022157	DBWU0001071	2	142952127	-	0.000120721	0.0398315
ssc-miR-874	2	139660118	139660201	139660160	-	MI0022157	H3GA0008060	2	143014968	-	5.80107e-08	6.5795e-05
ssc-miR-874	2	139660118	139660201	139660160	-	MI0022157	M1GA0003286	2	143058699	-	1.20645e-07	0.000118343
ssc-miR-874	2	139660118	139660201	139660160	-	MI0022157	ASGA0102830	2	143130658	+	2.43367e-06	0.00169861
ssc-miR-874	2	139660118	139660201	139660160	-	MI0022157	MARC0014750	2	143225650	-	2.76209e-06	0.00185643
ssc-miR-874	2	139660118	139660201	139660160	-	MI0022157	MARC0035023	2	143568383	+	1.99296e-07	0.000180831
ssc-miR-874	2	139660118	139660201	139660160	-	MI0022157	ASGA0100977	2	143595433	-	5.98688e-06	0.00340915
ssc-miR-874	2	139660118	139660201	139660160	-	MI0022157	ALGA0114080	2	143614039	+	5.98688e-06	0.00340915
ssc-miR-874	2	139660118	139660201	139660160	-	MI0022157	M1GA0024073	2	143881780	+	3.04289e-09	6.13548e-06
ssc-miR-874	2	139660118	139660201	139660160	-	MI0022157	MARC0050442	2	143906760	+	3.04289e-09	6.13548e-06
ssc-miR-874	2	139660118	139660201	139660160	-	MI0022157	M1GA0024862	2	143919087	-	1.5008e-05	0.00698332
ssc-miR-874	2	139660118	139660201	139660160	-	MI0022157	ASGA0099181	2	143929271	+	4.789e-09	7.90054e-06
ssc-miR-874	2	139660118	139660201	139660160	-	MI0022157	ASGA0094027	2	143955274	+	4.789e-09	7.90054e-06
ssc-miR-874	2	139660118	139660201	139660160	-	MI0022157	ASGA0097127	2	143975064	+	4.789e-09	7.90054e-06
ssc-miR-874	2	139660118	139660201	139660160	-	MI0022157	ASGA0090552	2	143977225	-	1.23055e-05	0.00603535
ssc-miR-874	2	139660118	139660201	139660160	-	MI0022157	ASGA0089701	2	143979198	+	4.789e-09	7.90054e-06
ssc-miR-874	2	139660118	139660201	139660160	-	MI0022157	MARC0067006	2	143987649	+	2.80989e-07	0.000231778
ssc-miR-874	2	139660118	139660201	139660160	-	MI0022157	MARC0054325	2	144081684	+	1.74706e-07	0.000162584
ssc-miR-874	2	139660118	139660201	139660160	-	MI0022157	MARC0091371	2	144110484	+	0.000114895	0.0387205
ssc-miR-874	2	139660118	139660201	139660160	-	MI0022157	MARC0089203	2	144137238	-	6.13231e-06	0.00340915
ssc-miR-874	2	139660118	139660201	139660160	-	MI0022157	H3GA0008100	2	144216751	-	3.88256e-06	0.00252791
ssc-miR-874	2	139660118	139660201	139660160	-	MI0022157	ALGA0016693	2	144256921	+	4.45602e-05	0.0176372
ssc-miR-874	2	139660118	139660201	139660160	-	MI0022157	ALGA0016695	2	144277821	+	4.45602e-05	0.0176372
ssc-miR-874	2	139660118	139660201	139660160	-	MI0022157	ASGA0093027	2	144550590	+	2.66063e-05	0.0113606
ssc-miR-874	2	139660118	139660201	139660160	-	MI0022157	MARC0037895	2	144602295	+	3.16496e-05	0.0132034
ssc-miR-874	2	139660118	139660201	139660160	-	MI0022157	ASGA0094253	2	144602806	+	2.66063e-05	0.0113606
ssc-miR-874	2	139660118	139660201	139660160	-	MI0022157	ALGA0108863	2	144606717	+	2.66063e-05	0.0113606
ssc-miR-874	2	139660118	139660201	139660160	-	MI0022157	ALGA0109571	2	144612753	-	2.66063e-05	0.0113606
ssc-miR-874	2	139660118	139660201	139660160	-	MI0022157	MARC0114345	2	144699882	+	1.11113e-08	1.6803e-05
ssc-miR-874	2	139660118	139660201	139660160	-	MI0022157	ALGA0106386	2	144747974	-	2.19514e-08	3.06425e-05
ssc-miR-874	2	139660118	139660201	139660160	-	MI0022157	MARC0075850	2	145098496	+	3.31466e-08	4.29651e-05
ssc-miR-874	2	139660118	139660201	139660160	-	MI0022157	ALGA0121565	2	145121017	+	1.60727e-06	0.00116668
ssc-miR-874	2	139660118	139660201	139660160	-	MI0022157	MARC0086959	2	145122551	-	8.71357e-08	9.30148e-05
ssc-miR-874	2	139660118	139660201	139660160	-	MI0022157	ASGA0089698	2	145126432	-	1.60727e-06	0.00116668
ssc-miR-874	2	139660118	139660201	139660160	-	MI0022157	ALGA0016744	2	145198286	+	4.41228e-07	0.000355865
ssc-miR-874	2	139660118	139660201	139660160	-	MI0022157	ALGA0124167	2	145338881	-	3.29714e-05	0.0135985
ssc-miR-874	2	139660118	139660201	139660160	-	MI0022157	ALGA0016788	2	145424076	-	1.08135e-07	0.000112132
ssc-miR-874	2	139660118	139660201	139660160	-	MI0022157	ASGA0012712	2	145959095	-	4.27923e-06	0.00272474
ssc-miR-874	2	139660118	139660201	139660160	-	MI0022157	ASGA0103220	2	146116533	-	4.57242e-06	0.00286123
ssc-miR-874	2	139660118	139660201	139660160	-	MI0022157	ALGA0016849	2	146274062	-	5.56143e-06	0.00330896
ssc-miR-874	2	139660118	139660201	139660160	-	MI0022157	ASGA0012719	2	146286826	+	4.17818e-08	5.05476e-05
ssc-miR-874	2	139660118	139660201	139660160	-	MI0022157	ALGA0114773	2	146475331	+	1.98862e-05	0.00898602
ssc-miR-874	2	139660118	139660201	139660160	-	MI0022157	ALGA0016883	2	146596832	-	4.67455e-08	5.47284e-05
ssc-miR-874	2	139660118	139660201	139660160	-	MI0022157	ASGA0012738	2	146660528	+	4.17818e-08	5.05476e-05
ssc-miR-874	2	139660118	139660201	139660160	-	MI0022157	H3GA0008193	2	146737278	-	2.29847e-08	3.08965e-05
ssc-miR-874	2	139660118	139660201	139660160	-	MI0022157	DRGA0003711	2	146949742	-	6.80539e-08	7.48469e-05
ssc-miR-874	2	139660118	139660201	139660160	-	MI0022157	ASGA0012759	2	146989432	+	1.11994e-07	0.000112909
ssc-miR-874	2	139660118	139660201	139660160	-	MI0022157	ALGA0123896	2	147528447	-	3.90045e-06	0.00252791
ssc-miR-874	2	139660118	139660201	139660160	-	MI0022157	MARC0020514	2	147530240	-	1.29559e-05	0.00618712
ssc-miR-874	2	139660118	139660201	139660160	-	MI0022157	ALGA0122343	2	148212315	+	4.80341e-06	0.00295483
ssc-miR-874	2	139660118	139660201	139660160	-	MI0022157	ALGA0116650	2	148616044	-	2.62103e-06	0.00179486
ssc-miR-874	2	139660118	139660201	139660160	-	MI0022157	ASGA0104922	2	148631405	-	4.7249e-05	0.0179417
ssc-miR-874	2	139660118	139660201	139660160	-	MI0022157	ALGA0120935	2	148668028	-	1.49125e-06	0.00112757
ssc-miR-874	2	139660118	139660201	139660160	-	MI0022157	ALGA0117251	2	148668538	-	1.02481e-05	0.00516588
ssc-miR-874	2	139660118	139660201	139660160	-	MI0022157	ASGA0102908	2	148679862	-	1.33126e-06	0.00104401
ssc-miR-874	2	139660118	139660201	139660160	-	MI0022157	ALGA0116993	2	148788256	-	4.75554e-05	0.0179417
ssc-miR-874	2	139660118	139660201	139660160	-	MI0022157	ALGA0109457	2	148914582	+	5.68639e-05	0.0206382
ssc-miR-874	2	139660118	139660201	139660160	-	MI0022157	MARC0035424	2	149466993	-	4.42737e-05	0.0176372
ssc-miR-874	2	139660118	139660201	139660160	-	MI0022157	ASGA0105629	2	149501823	-	5.23637e-05	0.0193927
ssc-miR-874	2	139660118	139660201	139660160	-	MI0022157	ALGA0122273	3	61017470	-	5.67536e-05	0.0206382
ssc-miR-95	8	3030934	3031014	3030974	+	MI0002436	H3GA0052416	15	121806256	+	3.43837e-06	0.0464924
ssc-miR-95	8	3030934	3031014	3030974	+	MI0002436	MARC0027291	15	121872813	-	3.84298e-06	0.0464924
ssc-miR-95	8	3030934	3031014	3030974	+	MI0002436	MARC0093624	15	122218534	-	2.94511e-06	0.0464924
ssc-miR-9785-5p	NA	NA	NA	NA	NA	MI0031545	ALGA0121561	3	7321370	+	2.79345e-06	0.0369377
ssc-miR-9785-5p	NA	NA	NA	NA	NA	MI0031545	ASGA0013780	3	20486301	-	1.99652e-05	0.0437449
ssc-miR-9785-5p	NA	NA	NA	NA	NA	MI0031545	DRGA0003812	3	21084787	-	1.51024e-05	0.0369377
ssc-miR-9785-5p	NA	NA	NA	NA	NA	MI0031545	INRA0010427	3	21100440	+	1.51024e-05	0.0369377
ssc-miR-9785-5p	NA	NA	NA	NA	NA	MI0031545	ASGA0013843	3	21146952	+	9.29545e-06	0.0369377
ssc-miR-9785-5p	NA	NA	NA	NA	NA	MI0031545	ASGA0105049	3	21310883	-	1.5266e-05	0.0369377
ssc-miR-9785-5p	NA	NA	NA	NA	NA	MI0031545	ALGA0123606	3	21418569	-	5.57645e-06	0.0369377
ssc-miR-9785-5p	NA	NA	NA	NA	NA	MI0031545	ALGA0123533	3	23166905	+	1.16798e-05	0.0369377
ssc-miR-9785-5p	NA	NA	NA	NA	NA	MI0031545	ASGA0099825	3	24835225	+	1.15395e-05	0.0369377
ssc-miR-9785-5p	NA	NA	NA	NA	NA	MI0031545	MARC0075820	3	27629784	+	1.09126e-05	0.0369377
ssc-miR-9785-5p	NA	NA	NA	NA	NA	MI0031545	ASGA0014023	3	27944261	+	2.049e-05	0.0437449
ssc-miR-9785-5p	NA	NA	NA	NA	NA	MI0031545	ALGA0018363	3	30034842	+	9.5263e-06	0.0369377
ssc-miR-9785-5p	NA	NA	NA	NA	NA	MI0031545	ALGA0118443	3	33632334	+	1.31297e-05	0.0369377
ssc-miR-9785-5p	NA	NA	NA	NA	NA	MI0031545	MARC0063080	3	33642977	-	1.31297e-05	0.0369377
ssc-miR-9785-5p	NA	NA	NA	NA	NA	MI0031545	MARC0058300	3	33644598	-	1.31297e-05	0.0369377
ssc-miR-9785-5p	NA	NA	NA	NA	NA	MI0031545	ALGA0115191	3	34053010	-	1.31297e-05	0.0369377
ssc-miR-9785-5p	NA	NA	NA	NA	NA	MI0031545	ASGA0014219	3	34396325	-	9.13276e-06	0.0369377
ssc-miR-9810-3p	4	83070363	83070457	83070410	+	MI0031577	MARC0021620	5	16314194	+	1.80159e-06	0.0326935
ssc-miR-9810-3p	4	83070363	83070457	83070410	+	MI0031577	ALGA0030853	5	16390314	+	1.80159e-06	0.0326935
ssc-miR-9843-3p	8	114110660	114110740	114110700	-	MI0031612	H3GA0052416	15	121806256	-	1.77562e-06	0.0214815
ssc-miR-9843-3p	8	114110660	114110740	114110700	-	MI0031612	MARC0027291	15	121872813	+	3.17763e-07	0.00576644
ssc-miR-9843-3p	8	114110660	114110740	114110700	-	MI0031612	MARC0093624	15	122218534	+	8.90004e-08	0.00323018
aEffect of peak eQTL SNP B allele on miRNA expression; (+) indicates increased expression, while (-) indicates decreased expression.

## Sheet: Table S2
Table S2. miR-eQTL peaks co-localized with pQTL peaks
miRNA	miRNA Chr	miRNA Start (bp)	miRNA End (bp)	miRNA Range (bp)	SNP	SNP Chr	SNP pos (bp)	SNP p-value	SNP q-value	Peak Min. Pos. (bp)	Peak Max. Pos. (bp)	Peak Range (bp)	colocalized.pqtl
ssc-let-7d-5p	3	43468501	43468596	95	MARC0093624	15	122218534	3.09459e-07	0.0112315	121872813	122218534	345721	juiciness, driploss, ph_24h, protein, cook_yield, WBS, tenderness, overtend
ssc-let-7g	13	34406135	34406222	87	MARC0093624	15	122218534	1.64342e-07	0.00596463	121872813	122218534	345721	juiciness, driploss, ph_24h, protein, cook_yield, WBS, tenderness, overtend
ssc-miR-1468	X	50337088	50337170	82	MARC0093624	15	122218534	5.55677e-07	0.0201677	122218534	122218534	0	juiciness, driploss, ph_24h, protein, cook_yield, WBS, tenderness, overtend
ssc-miR-184	7	48345017	48345099	82	DIAS0000025	7	51034119	3.85016e-11	1.99625e-07	43560865	86790528	43229663	num_ribs
ssc-miR-190b	4	95540606	95540688	82	ALGA0026452	4	87026192	4.68421e-07	0.0170009	87026192	101458668	14432476	last_lum
ssc-miR-345-3p	7	121193716	121193799	83	H3GA0052416	15	121806256	1.71113e-06	0.0359395	121806256	121872813	66557	juiciness, driploss, ph_24h, protein, cook_yield, WBS, tenderness, overtend
ssc-miR-95	8	3030934	3031014	80	MARC0093624	15	122218534	2.94511e-06	0.0464924	121806256	122218534	412278	juiciness, driploss, ph_24h, protein, cook_yield, WBS, tenderness, overtend
ssc-miR-9843-3p	8	114110660	114110740	80	MARC0093624	15	122218534	8.90004e-08	0.00323018	121806256	122218534	412278	juiciness, driploss, ph_24h, protein, cook_yield, WBS, tenderness, overtend

## Sheet: Table S3
Table S3. Conditional analysis of peak SNPs of pQTL co-localized with miR-eQTL peaks
miRNA	Co-localized Phenotype	Peak pQTL SNP	SNP p-value	Prop. Var. Explaineda	Significant SNPs Remaining
ssc.let.7d.5p	juiciness	H3GA0052416	7.25871e-07	0.140921	0
ssc.let.7d.5p	driploss	MARC0093624	2.72284e-08	0.181107	0
ssc.let.7d.5p	ph_24h	MARC0093624	2.72284e-08	0.181107	0
ssc.let.7d.5p	protein	MARC0093624	2.72284e-08	0.181107	0
ssc.let.7d.5p	cook_yield	MARC0093624	2.72284e-08	0.181107	0
ssc.let.7d.5p	WBS	MARC0093624	2.72284e-08	0.181107	0
ssc.let.7d.5p	tenderness	H3GA0052416	7.25871e-07	0.140921	0
ssc.let.7d.5p	overtend	H3GA0052416	7.25871e-07	0.140921	0
ssc.let.7g	juiciness	H3GA0052416	1.50541e-07	0.139921	0
ssc.let.7g	driploss	MARC0093624	7.93605e-10	0.180752	0
ssc.let.7g	ph_24h	MARC0093624	7.93605e-10	0.180752	0
ssc.let.7g	protein	MARC0093624	7.93605e-10	0.180752	0
ssc.let.7g	cook_yield	MARC0093624	7.93605e-10	0.180752	0
ssc.let.7g	WBS	MARC0093624	7.93605e-10	0.180752	0
ssc.let.7g	tenderness	H3GA0052416	1.50541e-07	0.139921	0
ssc.let.7g	overtend	H3GA0052416	1.50541e-07	0.139921	0
ssc.miR.1468	juiciness	H3GA0052416	2.62823e-06	0.131087	0
ssc.miR.1468	driploss	MARC0093624	1.02348e-08	0.186662	0
ssc.miR.1468	ph_24h	MARC0093624	1.02348e-08	0.186662	0
ssc.miR.1468	protein	MARC0093624	1.02348e-08	0.186662	0
ssc.miR.1468	cook_yield	MARC0093624	1.02348e-08	0.186662	0
ssc.miR.1468	WBS	MARC0093624	1.02348e-08	0.186662	0
ssc.miR.1468	tenderness	H3GA0052416	2.62823e-06	0.131087	0
ssc.miR.1468	overtend	H3GA0052416	2.62823e-06	0.131087	0
ssc.miR.184	num_ribs	ALGA0043983	0.000133336	0.0879672	34
ssc.miR.190b	last_lum	ASGA0092651	8.68877e-07	0.156696	0
ssc.miR.345.3p	juiciness	H3GA0052416	3.80433e-08	0.1821	0
ssc.miR.345.3p	driploss	MARC0093624	1.97799e-07	0.173981	0
ssc.miR.345.3p	ph_24h	MARC0093624	1.97799e-07	0.173981	0
ssc.miR.345.3p	protein	MARC0093624	1.97799e-07	0.173981	0
ssc.miR.345.3p	cook_yield	MARC0093624	1.97799e-07	0.173981	0
ssc.miR.345.3p	WBS	MARC0093624	1.97799e-07	0.173981	0
ssc.miR.345.3p	tenderness	H3GA0052416	3.80433e-08	0.1821	0
ssc.miR.345.3p	overtend	H3GA0052416	3.80433e-08	0.1821	0
ssc.miR.95	juiciness	H3GA0052416	4.59731e-07	0.158028	0
ssc.miR.95	driploss	MARC0093624	2.55682e-07	0.174344	0
ssc.miR.95	ph_24h	MARC0093624	2.55682e-07	0.174344	0
ssc.miR.95	protein	MARC0093624	2.55682e-07	0.174344	0
ssc.miR.95	cook_yield	MARC0093624	2.55682e-07	0.174344	0
ssc.miR.95	WBS	MARC0093624	2.55682e-07	0.174344	0
ssc.miR.95	tenderness	H3GA0052416	4.59731e-07	0.158028	0
ssc.miR.95	overtend	H3GA0052416	4.59731e-07	0.158028	0
ssc.miR.9843.3p	juiciness	H3GA0052416	6.14744e-09	0.186605	0
ssc.miR.9843.3p	driploss	MARC0093624	9.7712e-10	0.219626	0
ssc.miR.9843.3p	ph_24h	MARC0093624	9.7712e-10	0.219626	0
ssc.miR.9843.3p	protein	MARC0093624	9.7712e-10	0.219626	0
ssc.miR.9843.3p	cook_yield	MARC0093624	9.7712e-10	0.219626	0
ssc.miR.9843.3p	WBS	MARC0093624	9.7712e-10	0.219626	0
ssc.miR.9843.3p	tenderness	H3GA0052416	6.14744e-09	0.186605	0
ssc.miR.9843.3p	overtend	H3GA0052416	6.14744e-09	0.186605	0
aProportion of variance explained by the peak pQTL SNP when included as a fixed effect

## Sheet: Table S4
Table S4. Negatively correlated target mRNAs co-localizing pQTL peaks
miRNA	XLOC Gene ID	Target Gene Name	Target Gene Chr	Correlation	Phenotype	Correlation +/-
ssc-miR-874	XLOC_002346	UCK1	1	-0.103468	car_bf10	-
ssc-miR-874	XLOC_002373	RXRA	1	-0.139686	car_bf10	-
ssc-miR-874	XLOC_011766	CARNS1	2	-0.119825	WBS	-
ssc-miR-874	XLOC_011767	PPP1CA	2	-0.137349	WBS	-
ssc-miR-874	XLOC_011794	OVOL1	2	-0.154582	WBS	-
ssc-miR-874	XLOC_013026	CCDC85B	2	-0.122015	WBS	-
ssc-miR-874	XLOC_013029	SNX32	2	-0.129609	WBS	-
ssc-miR-874	XLOC_013030	OVOL1	2	-0.120263	WBS	-
ssc-miR-874	XLOC_011766	CARNS1	2	-0.119825	tenderness	-
ssc-miR-874	XLOC_011767	PPP1CA	2	-0.137349	tenderness	-
ssc-miR-874	XLOC_011794	OVOL1	2	-0.154582	tenderness	-
ssc-miR-874	XLOC_013026	CCDC85B	2	-0.122015	tenderness	-
ssc-miR-874	XLOC_013029	SNX32	2	-0.129609	tenderness	-
ssc-miR-874	XLOC_013030	OVOL1	2	-0.120263	tenderness	-
ssc-miR-874	XLOC_011794	OVOL1	2	-0.154582	overtend	-
ssc-miR-874	XLOC_013026	CCDC85B	2	-0.122015	overtend	-
ssc-miR-874	XLOC_013029	SNX32	2	-0.129609	overtend	-
ssc-miR-874	XLOC_013030	OVOL1	2	-0.120263	overtend	-
ssc-miR-874	XLOC_019568	GPR157	6	-0.160277	lma_16wk	-
ssc-miR-874	XLOC_021684	PFDN6	7	-0.151223	dress_ptg	-
ssc-miR-874	XLOC_021691	LEMD2	7	-0.148156	dress_ptg	-
ssc-miR-874	XLOC_021695	NUDT3	7	-0.132092	dress_ptg	-
ssc-miR-874	XLOC_022575	ZNF451	7	-0.175758	dress_ptg	-
ssc-miR-874	XLOC_022612	ETV7	7	-0.125666	dress_ptg	-
ssc-miR-874	XLOC_022617	CDKN1A	7	-0.0875502	dress_ptg	-
ssc-miR-874	XLOC_022870	KHNYN	7	-0.159985	num_ribs	-
ssc-miR-874	XLOC_022875	NOP9	7	-0.152537	num_ribs	-
ssc-miR-874	XLOC_023083	MAX	7	-0.0875502	num_ribs	-
ssc-miR-874	XLOC_023143	PROX2	7	-0.11077	num_ribs	-
ssc-miR-874	XLOC_023161	POMT2	7	-0.120993	num_ribs	-
ssc-miR-874	XLOC_003117	ATP8A2	11	-0.173859	dress_ptg	-
ssc-miR-874	XLOC_008680	PLEKHB2	15	-0.119241	protein	-
ssc-miR-874	XLOC_008685	WDR33	15	-0.109456	protein	-
ssc-miR-874	XLOC_008850	NIF3L1	15	-0.172691	protein	-
ssc-miR-874	XLOC_008918	IGFBP5	15	-0.116174	protein	-
ssc-miR-874	XLOC_009274	PLEKHB2	15	-0.159255	protein	-
ssc-miR-874	XLOC_009276	UGGT1	15	-0.0945601	protein	-
ssc-miR-874	XLOC_009284	PRPF40A	15	-0.143045	protein	-
ssc-miR-874	XLOC_009349	METTL8	15	-0.10303	protein	-
ssc-miR-874	XLOC_009537	PTPRN	15	-0.123038	protein	-
ssc-miR-874	XLOC_008918	IGFBP5	15	-0.116174	ph_24h	-
ssc-miR-874	XLOC_009537	PTPRN	15	-0.123038	ph_24h	-
ssc-miR-874	XLOC_008918	IGFBP5	15	-0.116174	driploss	-
ssc-miR-874	XLOC_009537	PTPRN	15	-0.123038	driploss	-
ssc-miR-874	XLOC_009607	KLHL30	15	-0.128003	driploss	-
ssc-miR-874	XLOC_008918	IGFBP5	15	-0.116174	cook_yield	-
ssc-miR-874	XLOC_009537	PTPRN	15	-0.123038	cook_yield	-
ssc-miR-874	XLOC_008918	IGFBP5	15	-0.116174	overtend	-
ssc-miR-874	XLOC_009537	PTPRN	15	-0.123038	overtend	-
ssc-miR-874	XLOC_009537	PTPRN	15	-0.123038	juiciness	-
ssc-miR-874	XLOC_009537	PTPRN	15	-0.123038	WBS	-
ssc-miR-874	XLOC_009537	PTPRN	15	-0.123038	tenderness	-

## Sheet: Table S5
Table S5. Correlations of miR-874, target genes, and co-localized phenotypes in the MSUPRP
ID	Gene Name	Chr	miRNA	miR.Gene.Cor	pheno	gene.pheno.cor	gene.pheno.pv	miR.pheno.cor	miR.pheno.pv
XLOC_002346	UCK1	1	ssc-miR-874	-0.103468	car_bf10	-0.0957137	0.222784	0.135977	0.0825447
XLOC_002373	RXRA	1	ssc-miR-874	-0.139686	car_bf10	-0.0113779	0.885028	0.135977	0.0825447
XLOC_011766	CARNS1	2	ssc-miR-874	-0.119825	WBS	0.0995426	0.203341	-0.00939934	0.904625
XLOC_011766	CARNS1	2	ssc-miR-874	-0.119825	tenderness	-0.014873	0.849162	0.0534761	0.493802
XLOC_011767	PPP1CA	2	ssc-miR-874	-0.137349	WBS	0.144007	0.0649835	-0.00939934	0.904625
XLOC_011767	PPP1CA	2	ssc-miR-874	-0.137349	tenderness	-0.0274894	0.725163	0.0534761	0.493802
XLOC_011794	OVOL1	2	ssc-miR-874	-0.154582	WBS	0.00974829	0.901101	-0.00939934	0.904625
XLOC_011794	OVOL1	2	ssc-miR-874	-0.154582	tenderness	0.0160656	0.837229	0.0534761	0.493802
XLOC_011794	OVOL1	2	ssc-miR-874	-0.154582	overtend	-0.0208297	0.789952	0.0590827	0.449568
XLOC_013026	CCDC85B	2	ssc-miR-874	-0.122015	WBS	0.119233	0.127166	-0.00939934	0.904625
XLOC_013026	CCDC85B	2	ssc-miR-874	-0.122015	tenderness	-0.0411975	0.59819	0.0534761	0.493802
XLOC_013026	CCDC85B	2	ssc-miR-874	-0.122015	overtend	-0.0322559	0.679933	0.0590827	0.449568
XLOC_013029	SNX32	2	ssc-miR-874	-0.129609	WBS	0.104254	0.182656	-0.00939934	0.904625
XLOC_013029	SNX32	2	ssc-miR-874	-0.129609	tenderness	-0.0470284	0.547392	0.0534761	0.493802
XLOC_013029	SNX32	2	ssc-miR-874	-0.129609	overtend	-0.0342564	0.661273	0.0590827	0.449568
XLOC_013030	OVOL1	2	ssc-miR-874	-0.120263	WBS	0.129418	0.0975707	-0.00939934	0.904625
XLOC_013030	OVOL1	2	ssc-miR-874	-0.120263	tenderness	-0.0739455	0.343731	0.0534761	0.493802
XLOC_013030	OVOL1	2	ssc-miR-874	-0.120263	overtend	-0.0684319	0.381003	0.0590827	0.449568
XLOC_019568	GPR157	6	ssc-miR-874	-0.160277	lma_16wk	-0.216791	0.00502399	0.241548	0.00171755
XLOC_021684	PFDN6	7	ssc-miR-874	-0.151223	dress_ptg	-0.156099	0.0446091	0.164976	0.0336628
XLOC_021691	LEMD2	7	ssc-miR-874	-0.148156	dress_ptg	-0.126068	0.105564	0.164976	0.0336628
XLOC_021695	NUDT3	7	ssc-miR-874	-0.132092	dress_ptg	-0.146822	0.059077	0.164976	0.0336628
XLOC_022575	ZNF451	7	ssc-miR-874	-0.175758	dress_ptg	-0.12874	0.0983204	0.164976	0.0336628
XLOC_022612	ETV7	7	ssc-miR-874	-0.125666	dress_ptg	-0.116487	0.135023	0.164976	0.0336628
XLOC_022617	CDKN1A	7	ssc-miR-874	-0.0875502	dress_ptg	-0.156672	0.0438225	0.164976	0.0336628
XLOC_022870	KHNYN	7	ssc-miR-874	-0.159985	num_ribs	0.0186491	0.839113	0.0665867	0.468049
XLOC_022875	NOP9	7	ssc-miR-874	-0.152537	num_ribs	-4.39685e-08	1	0.0665867	0.468049
XLOC_023083	MAX	7	ssc-miR-874	-0.0875502	num_ribs	0.0812119	0.375875	0.0665867	0.468049
XLOC_023143	PROX2	7	ssc-miR-874	-0.11077	num_ribs	0.0730141	0.426101	0.0665867	0.468049
XLOC_023161	POMT2	7	ssc-miR-874	-0.120993	num_ribs	-0.00459353	0.960119	0.0665867	0.468049
XLOC_003117	ATP8A2	11	ssc-miR-874	-0.173859	dress_ptg	-0.114865	0.140582	0.164976	0.0336628
XLOC_008680	PLEKHB2	15	ssc-miR-874	-0.119241	protein	-0.250212	0.00127607	0.100352	0.20246
XLOC_008685	WDR33	15	ssc-miR-874	-0.109456	protein	-0.0323442	0.6819	0.100352	0.20246
XLOC_008850	NIF3L1	15	ssc-miR-874	-0.172691	protein	-0.0201281	0.798702	0.100352	0.20246
XLOC_008918	IGFBP5	15	ssc-miR-874	-0.116174	protein	-0.0356342	0.651565	0.100352	0.20246
XLOC_008918	IGFBP5	15	ssc-miR-874	-0.116174	ph_24h	-0.112867	0.17053	0.168927	0.039449
XLOC_008918	IGFBP5	15	ssc-miR-874	-0.116174	driploss	0.00127807	0.986961	0.00358113	0.963477
XLOC_008918	IGFBP5	15	ssc-miR-874	-0.116174	cook_yield	-0.0285705	0.71565	0.187226	0.0160396
XLOC_008918	IGFBP5	15	ssc-miR-874	-0.116174	overtend	-0.0532804	0.495386	0.0590827	0.449568
XLOC_009274	PLEKHB2	15	ssc-miR-874	-0.159255	protein	-0.0429502	0.586178	0.100352	0.20246
XLOC_009276	UGGT1	15	ssc-miR-874	-0.0945601	protein	0.00443516	0.955191	0.100352	0.20246
XLOC_009284	PRPF40A	15	ssc-miR-874	-0.143045	protein	-0.0544859	0.489698	0.100352	0.20246
XLOC_009349	METTL8	15	ssc-miR-874	-0.10303	protein	6.47376e-05	0.999346	0.100352	0.20246
XLOC_009537	PTPRN	15	ssc-miR-874	-0.123038	protein	0.0702689	0.372751	0.100352	0.20246
XLOC_009537	PTPRN	15	ssc-miR-874	-0.123038	ph_24h	-0.230766	0.00463362	0.168927	0.039449
XLOC_009537	PTPRN	15	ssc-miR-874	-0.123038	driploss	-0.0517555	0.507825	0.00358113	0.963477
XLOC_009537	PTPRN	15	ssc-miR-874	-0.123038	cook_yield	0.0197678	0.801029	0.187226	0.0160396
XLOC_009537	PTPRN	15	ssc-miR-874	-0.123038	overtend	-0.143214	0.0656588	0.0590827	0.449568
XLOC_009537	PTPRN	15	ssc-miR-874	-0.123038	juiciness	-0.0853215	0.274403	0.0305304	0.696185
XLOC_009537	PTPRN	15	ssc-miR-874	-0.123038	WBS	0.223397	0.00392275	-0.00939934	0.904625
XLOC_009537	PTPRN	15	ssc-miR-874	-0.123038	tenderness	-0.143676	0.0647849	0.0534761	0.493802
XLOC_009607	KLHL30	15	ssc-miR-874	-0.128003	driploss	-0.0298284	0.702838	0.00358113	0.963477
